# Supplementary material for: An osteoinductive and biodegradable intramedullary implant accelerates bone healing and mitigates complications of bone transport in male rats
Source: Nat Commun. 2023 Jul 24;14:4455. doi: 10.1038/s41467-023-40149-5 (PMC10366099; doi:10.1038/s41467-023-40149-5)
Supplement: Supplementary file 9 — Source Data [file 41467_2023_40149_MOESM9_ESM.xlsx]

## Sheet: Tensile modulus Fig 1b
Tensile modulus of filaments (Mpa), n = 3
Groups	sample 1	sample 2	sample 3	avg	std
no treatment	227.254	263.196	243.35	244.6	14.7
chemical	265.53	232.904	225.466	241.3	17.4
chemicla+ freeze-shaw	211.165	239.107	209.428	219.9	13.6
chemicla+ freeze-shaw+sonication	192.735	235.333	198.332	208.8	18.9

## Sheet: Gel loading Fig 1c
gel loading (wt%), n = 7
rod	rod+gel	rod+gel/0.5 ug BMP2	rod+gel/2 ug BMP2	rod+gel/6 ug BMP2
1.2	100.778	133.333	113.855	108.527
-3.2	119.018	93.2515	109.302	95
0	132.5	116.058	110.345	118.243
0	106.897	112.281	95.9302	107.647
-2.3	120.497	95.2381	126.207	95.9302
5.3	122.222	110.6	99.3007	119.018
1.2	98.75	106.8	118.243	110.345

## Sheet: BMP2 release Fig 1h
BMP-2 release (ng), n = 3
0.5 ug BMP2		sample 1	sample 2	sample 3
	d0	0	0	0
	d1	129.945	149.126	118.985
	d3	234.184	284.102	238.021
	d7	314.929	358.556	296.92
	d14	385.194	408.625	328.433
	d21	386.978	413.949	371.986
	d28	387.951	437.918	372.374
2 ug BMP2		sample 1	sample 2	sample 3
	d0	0	0	0
	d1	478.517	531.191	582.518
	d3	1056.34	916.549	1076.59
	d7	1235.65	1242.38	1403.59
	d14	1439.77	1406.05	1643.18
	d21	1459.73	1544.75	1687.17
	d28	1508.51	1553.79	1730.68
6 ug BMP2		sample 1	sample 2	sample 3
	d0	0	0	0
	d1	1095.63	1325.62	1106.97
	d3	2348.52	2285.11	1948.55
	d7	2894.51	3433.24	3247.21
	d14	3744.07	4299.67	3867.41
	d21	4141.95	4678.42	4117.84
	d28	4210.4	4759.55	4481.8

## Sheet: BMP2 release Fig 1i
BMP-2 release (ng), n = 3					BMP-2 release (ng), n = 3
2ug （fresh samples）					2ug (stored) samples
	sample 1	sample 2	sample 3			sample 1	sample 2	sample 3
d0	0	0	0		d0	0	0	0
d1	478.517	531.191	582.518		d1	387.824	468.952	364.46
d3	1056.34	916.549	1076.59		d3	862.935	970.184	850.693
d7	1235.65	1242.38	1403.59		d7	1402.37	1436.2	1248.38
d14	1439.77	1406.05	1643.18		d14	1577.16	1730.48	1545.16
d21	1459.73	1544.75	1687.17		d21	1583.74	1801.15	1596.46
d28	1508.51	1553.79	1730.68		d28	1593.58	1848.27	1603.78

## Sheet: Union rate POD34 Fig 2c
	Union rate POD34 (%), n = 8
	Union	Non-union
BLK	12.5	87.5
IMI	0	100
CS+B2	25	75
IMI+B0.5	62.5	37.5
IMI+B2	100	0
IMI+B6	100	0

## Sheet: Union rate POD55 Fig 2d
	Union rate POD55 (%), n = 8
	Union	Non-union
BLK	25	75
IMI	37.5	62.5
CS+B2	62.5	37.5
IMI+B0.5	75	25
IMI+B2	100	0

## Sheet: BVTV POD34 Fig 3b
BV/TV on POD34 (%), n = 8
	BLK								IMI								CS+B2								IMI+B0.5								IMI+B2								IMI+B6
Regenerate site	12.342	56.453	35.23	41.309	45.749	52.56	39.75	24.251	10.983	50.484	39.161	36.79	48.772	17.727	24.235	44.59	13.247	50.878	40.872	43.276	38.887	25.876	28.973	28.937	19.893	67.782	49.498	38.872	28.983	41.982	36.821	59.832	20.877	66.233	51.27	60.563	50.347	49.345	38.493	57.874	25.873	66.877	42.646	46.783	49.87	60.929	45.876	44.142
Docking site	1.892	38.932	26.494	2.0686	17.695	10.295	7.399	15.642	2.098	47.287	21.562	27.943	11.123	15.292	3.119	41.08	2.984	57.535	7.849	14.283	32.384	27.783	40.872	36.987	12.897	61.893	32.323	26.268	36.847	59.134	20.381	19.287	23.098	74.287	45.24	57.477	36.838	64.78	48.279	48.072	32.98	73.45	66.212	45.924	67.422	48.661	56.203	46.751

## Sheet: BVTV POD55 Fig 3c
BV/TV on POD55 (%), n = 8
	BLK								IMI								CS+B2								IMI+B0.5								IMI+B2
Regenerate site	24.356	61.769	38.724	54.517	39.942	51.588	56.458	43.972	23.245	67.893	56.051	53.982	33.059	65.96	46.016	57.225	36.788	75.382	58.873	67.824	71.563	53.235	51.34	60.243	32.892	81.891	58.873	49.384	79.485	64.355	53.984	59.983	25.346	126.442	113.879	51.567	69.654	85.83	67.746	80.114
Docking site	5.389	58.877	48.331	12.946	27.308	47.887	54.188	16.845	4.899	75.374	58.129	44.963	73.621	29.923	15.33	7.098	30.876	73.982	68.672	52.382	66.872	50.872	47.873	40.873	31.214	72.353	68.672	48.983	71.879	53.293	49.832	39.387	43.494	125.831	114.344	103.667	77.809	93.882	65.347	94.39

## Sheet: Max Load POD34 Fig 3d
Maximum load on POD34 (%), normalized by contralateral controls, n = 8
BLK	IMI	CS+B2	IMI+B0.5	IMI+B2	IMI+B6
0	0	0	0.982	8.907	12.572
13.463	17.224	9.124	43.762	48.21	47.754
12.417	15.337	3.823	15.72	22.226	18.513
0	0	7.312	9.522	32.98	35.631
0	0	0.641	10.551	10.367	35.178
0	0	0	2.573	21.268	44.437
0	0	0	15.637	43.389	21.719
0	0	0	36.229	18.513	16.212

## Sheet: Youngs modulus POD34 Fig 3e
Young's modulus on POD34 (%), normalized by contralateral controls, n = 8
BLK	IMI	CS+B2	IMI+B0.5	IMI+B2	IMI+B6
0	0	0	1.102	3.176	4.893
3.57	4.78	10.983	20.871	14.879	23.118
1.278	2.894	3.135	4.673	7.342	5.247
0	0	5.915	1.337	13.512	19.685
0	0	0.29	7.761	4.066	8.45
0	0	0	1.2659	6.918	8.945
0	0	0	6.234	9.127	20.307
0	0	0	16.874	8.808	8.089

[truncated: 42 more sheets: Energy absorption POD34 Fig 3f, Max load POD55 Fig 3g, Young's modulus POD55 Fig 3h, Energy absorption POD55 Fig 3i, OCN docking Fig 5c, TRAP docking 5d, MAR POD34 Fig 6b, MAR POD55 Fig 6c, Infection rate POD34 Fig 7b, Infection rate POD55 Fig7c, Bacterial genus Fig 7d, Volcano plot Fig 8c, Volcano plot Fig 8d, Volcano plot Fig 8e, Volcano plot Fig 8f, Volcano plot Fig 8g, Heatmap Fig 8h, Heatmap Fig 8i, Contact angle Fig S2b, Shear strength Fig S3f …]
